# Supplementary material for: Clinical and molecular features of primary spinal epidural lymphomas
Source: Ann Hematol. 2025 Sep 25;104(10):5493–9. doi: 10.1007/s00277-025-06554-0 (PMC12619745; doi:10.1007/s00277-025-06554-0)
Supplement: Supplementary file 4 — Supplementary Material 3 [file 277_2025_6554_MOESM3_ESM.xlsx]

## Sheet: PSEL cohort
Table S1: Clinical data of the PSEL cohort
Column1	Column2	Column3	Column4	Column5	Column53	Column52	Column6	Column7	Column74	Column72	Column73	Column8	Column9	Column10	Column11	Column12	Column13	Column14	Column15	Column16	Column17	Column18	Column19	Column20	Column21	Column22	Column23	Column24
patient number	diagnosis	sex	age at diagnosis	spinal location	pre-OP MRI available	dimension on sagittal T2 [mm]	lumbar puncture	pleocytosis	cell count [cells/µl]	CSF morphology	elevated protein	LDH [U/l]	Ann-Arbor stage	IPI	CNS-IPI	radiation	radiation dose total [Gy]	chemotherapy	chemotherapy regimen	outcome	follow-up [months]	relapse	site of relapse	salvage therapy	PFS [months]	OS [months]	Alive/Death	cause of death
#1	PSEL-FL	m	67	Th2-4	yes	66 x 6	yes	no	n/a	n/a	yes	n/a	IVE	n/a	n/a	yes	40.0	yes	6 cycles R-CHOP	CR	126	no	n/a	n/a	126	n/a	alive	n/a
#2	PSEL-FL	m	48	Th7/8	yes	50 x 12	no	n/a	n/a	n/a	n/a	229	IE	n/a	n/a	yes	30.0	no	n/a	CR	60	no	n/a	n/a	60	n/a	alive	n/a
#3	PSEL-FL	f	63	L5	yes	30 x 16	yes	no	n/a	n/a	no	218	IE	n/a	n/a	yes	n/a	yes	8 cycles Rituximab	CR	117	no	n/a	n/a	117	n/a	alive	n/a
#4	PSEL-FL	f	51	S1/2	yes	n/a	no	n/a	n/a	n/a	n/a	177	IE	n/a	n/a	yes	30.0	yes	4 cycles Rituximab	CR	78	no	n/a	n/a	78	n/a	alive	n/a
#5	PSEL-MZL	f	67	Th11-L1	no	n/a	yes	no	n/a	n/a	no	188	IE	n/a	n/a	yes	30.0	no	n/a	CR	12	no	n/a	n/a	12	n/a	lost to fu	n/a
#6	PSEL-MZL	m	66	L5	no	n/a	yes	yes	38	pleomorphic lymphocytes	yes	168	IE	n/a	n/a	yes	39.6	no	n/a	CR	70	no	n/a	n/a	70	n/a	alive	n/a
#7	PSEL-MZL	m	59	C2-5	no	n/a	yes	no	n/a	n/a	yes	203	IE	n/a	n/a	yes	39.6	yes	1 cycle Rituximab	CR	145	yes	lymphadenopathy, monoclonal gammopathy (IgM)	4 cycles Rituximab, 6 cycles R-Bendamustine	129	n/a	alive	n/a
#8	PSEL-DLBCL	f	67	Th7/8	yes	44 x 14	yes	no	n/a	n/a	yes	205	IE	2	2	yes	36.0	yes	6 cycles CHOP	PR	30	yes	bulky disease lateral chest and C2	2 cycles R-DHAP, radiatio	23	n/a	lost to fu	n/a
#9	PSEL-DLBCL	f	59	L5	no	n/a	yes	no	n/a	n/a	no	163	IE	1	1	no	n/a	yes	4 cycles R-CHOP + 2 cycles Rituximab	CR	128	no	n/a	n/a	128	n/a	alive	n/a
#10	PSEL-DLBCL	m	53	Th1-12	yes	207 x 9	yes	no	n/a	n/a	no	389	IE	2	2	yes	21.6	yes	1 cycle R-CHOP, 5 cycles R-CHOEP, MTX i.th., 1 cycle R-DHAP	PR	6	no	n/a	n/a	6	6	dead	cerebral metastasis
#11	PSEL-DLBCL	f	72	n/a	no	n/a	no	n/a	n/a	n/a	n/a	193	n/a	n/a	n/a	n/a	n/a	n/a	n/a	n/a	6	no	n/a	n/a	6	n/a	lost to fu	n/a
#12	PSEL-DLBCL	m	68	Th11/12	yes	48 x 8	yes	yes	9	few atypical, polyclonal lymphocytes, negative for CD19, positive for CD3	yes	334	IE	3	3	no	n/a	yes	6 cycles R-CHOP + 2 cycles R-HD-MTX	CR	71	no	n/a	n/a	71	n/a	alive	n/a
#13	PSEL-BL	m	69	L4/5	yes	53 x 14	yes	yes	49	atypical monoclonal lymphocytes with basophilic cytoplasm and a pleomorphic nucleus, positive for CD19	yes	616	IVE	4	4	yes	22.0	yes	1 cycle CHOP + GMALL B-NHL/B-ALL protocol (cycles A1, B1, A2) + MTX i.th., 1 cycle HD-MTX	PD	5	no	n/a	n/a	5	5	dead	cerebral metastasis
