# Supplementary material for: Clinical and molecular features of primary spinal epidural lymphomas
Source: Ann Hematol. 2025 Sep 25;104(10):5493–9. doi: 10.1007/s00277-025-06554-0 (PMC12619745; doi:10.1007/s00277-025-06554-0)
Supplement: Supplementary file 6 — Supplementary Material 5 [file 277_2025_6554_MOESM5_ESM.xlsx]

## Sheet: log2R PSEL v cFL_LS (all genes)
Table S3: Log2 fold change of analyzed genes (IO360) PSEL cohort vs. cFL-LS cohort
Probe_Name_HCGI	Probe_Name_Ensembl	Probe_Name_Entrezid	log2R	pvalue	padjust
A2M	ENSG00000175899	2	0.88	0.0327304	0.199347
ACVR1C	ENSG00000123612	130399	-0.99	0.188963	0.472407
ADAM12	ENSG00000148848	8038	1.49	0.024878	0.172577
ADGRE1	ENSG00000174837	2015	-0.74	0.310195	0.581262
ADM	ENSG00000148926	133	0.77	0.208707	0.492724
ADORA2A	ENSG00000128271	135	-0.79	0.00135353	0.0347406
AKT1	ENSG00000142208	207	0.19	0.112948	0.391918
ALDOA	ENSG00000149925	226	-0.38	0.0424526	0.229817
ALDOC	ENSG00000109107	230	-0.49	0.0136647	0.121808
ANGPT1	ENSG00000154188	284	2.13	0.033656	0.199347
ANGPT2	ENSG00000091879	285	0.01	0.94446	0.970935
ANGPTL4	ENSG00000167772	51129	1.51	0.0323219	0.199347
ANLN	ENSG00000011426	54443	0.26	0.612698	0.79827
APC	ENSG00000134982	324	-0.44	0.00188024	0.0380996
APH1B	ENSG00000138613	83464	0	0.989364	0.993479
API5	ENSG00000166181	8539	-0.13	0.303487	0.578428
APLNR	ENSG00000134817	187	-1.05	0.246882	0.534297
APOE	ENSG00000130203	348	1.2	0.0581739	0.282989
APOL6	ENSG00000221963	80830	0.28	0.444698	0.689828
AQP9	ENSG00000103569	366	0.04	0.958428	0.978766
AREG	ENSG00000109321	374	1.66	0.0666423	0.293453
ARG1	ENSG00000118520	383	-0.33	0.719892	0.858076
ARG2	ENSG00000081181	384	-1.06	0.415543	0.662874
ARID1A	ENSG00000117713	8289	-0.01	0.935687	0.970935
ARNT2	ENSG00000172379	9915	0.59	0.139832	0.417936
ATF3	ENSG00000162772	467	1.31	0.166824	0.450718
ATM	ENSG00000149311	472	-0.05	0.547044	0.765861
AXIN1	ENSG00000103126	8312	-0.46	0.140036	0.417936
AXL	ENSG00000167601	558	1.67	0.0144276	0.123436
B2M	ENSG00000166710	567	0	0.989609	0.993479
BAD	ENSG00000002330	572	-0.32	0.30741	0.581262
BAMBI	ENSG00000095739	25805	-0.64	0.212262	0.495279
BATF3	ENSG00000123685	55509	0.38	0.366133	0.621005
BAX	ENSG00000087088	581	-0.42	0.00606651	0.0819511
BBC3	ENSG00000105327	27113	-0.35	0.16299	0.446342
BBS1	ENSG00000174483	582	0.17	0.293501	0.567732
BCAT1	ENSG00000060982	586	0.27	0.406631	0.656406
BCL2	ENSG00000171791	596	-0.42	0.577453	0.788298
BCL2L1	ENSG00000171552	598	0.31	0.239498	0.526642
BCL6B	ENSG00000161940	255877	0.93	0.052024	0.265288
BID	ENSG00000015475	637	-0.07	0.856578	0.930275
BIRC3	ENSG00000023445	330	-0.59	0.173921	0.460204
BIRC5	ENSG00000089685	332	-0.51	0.210757	0.493261
BLK	ENSG00000136573	640	-0.61	0.178083	0.46603
BLM	ENSG00000197299	641	-0.3	0.303062	0.578428
BMP2	ENSG00000125845	650	-0.27	0.543764	0.764048
BNIP3	ENSG00000176171	664	-0.74	0.445253	0.689828
BNIP3L	ENSG00000104765	665	0.46	0.0396	0.222569
BRCA1	ENSG00000012048	672	-0.46	0.119153	0.39462
BRCA2	ENSG00000139618	675	-0.24	0.490823	0.726796
BRD3	ENSG00000169925	8019	-0.28	0.137745	0.417786
BRD4	ENSG00000141867	23476	0.38	0.00951688	0.102721
BRIP1	ENSG00000136492	83990	0.04	0.940017	0.970935
BTLA	ENSG00000186265	151888	0.09	0.834091	0.918296
C1QA	ENSG00000173372	712	1.36	0.0584682	0.282989
C1QB	ENSG00000173369	713	1	0.188938	0.472407
C2	ENSG00000166278	717	1.6	0.0321888	0.199347
C5	ENSG00000106804	727	-0.48	0.343936	0.613188
C5AR1	ENSG00000197405	728	0.74	0.293052	0.567732
C7	ENSG00000112936	730	-0.27	0.745928	0.872542
CASP1	ENSG00000137752	834	-0.01	0.98102	0.991319
CASP3	ENSG00000164305	836	0.14	0.583544	0.788298
CASP8	ENSG00000064012	841	-0.6	0.257728	0.542209
CASP9	ENSG00000132906	842	0.2	0.52385	0.747
CBLC	ENSG00000142273	23624	-0.86	0.577912	0.788298
CCL13	ENSG00000181374	6357	0.86	0.163131	0.446342
CCL14	ENSG00000276409	6358	0.31	0.184496	0.47175
CCL18	ENSG00000275385	6362	-0.69	0.440183	0.689686
CCL19	ENSG00000172724	6363	-0.41	0.521918	0.747
CCL2	ENSG00000108691	6347	0.4	0.588091	0.790248
CCL20	ENSG00000115009	6364	-0.2	0.787077	0.895199
CCL21	ENSG00000137077	6366	-3.32	0.00039415	0.0159734
CCL22	ENSG00000102962	6367	1.52	0.130799	0.40448
CCL3/L1	NA	NULL	0.54	0.24202	0.52792
CCL4	ENSG00000275302	6351	0.87	0.185216	0.47175
CCL5	ENSG00000271503	6352	0.62	0.266681	0.546768
CCL7	ENSG00000108688	6354	0.16	0.922948	0.969503
CCL8	ENSG00000108700	6355	0.73	0.412532	0.661771
CCNA1	ENSG00000133101	8900	-0.67	0.347014	0.614254
CCNB1	ENSG00000134057	891	-0.42	0.153451	0.440598
CCND1	ENSG00000110092	595	0.5	0.217692	0.501865
CCND2	ENSG00000118971	894	-0.47	0.103765	0.378668
CCND3	ENSG00000112576	896	-0.31	0.116365	0.394096
CCNE1	ENSG00000105173	898	-0.07	0.866242	0.934182
CCNO	ENSG00000152669	10309	0.43	0.583545	0.788298
CCR2	ENSG00000121807	729230	0.48	0.149372	0.432397
CCR4	ENSG00000183813	1233	0.85	0.00177812	0.0380996
CCR5	ENSG00000160791	1234	1.45	0.0237315	0.170778
CD14	ENSG00000170458	929	1.15	0.0450412	0.24059
CD163	ENSG00000177575	9332	3.29	0.00631437	0.0838287
CD19	ENSG00000177455	930	0.17	0.637181	0.80812
CD1C	ENSG00000158481	911	-0.59	0.223924	0.507637
CD2	ENSG00000116824	914	0.25	0.308974	0.581262
CD209	ENSG00000090659	30835	-1.07	0.0947667	0.357698
CD244	ENSG00000122223	51744	-0.62	0.462815	0.704613
CD247	ENSG00000198821	919	0.09	0.733611	0.866979
CD27	ENSG00000139193	939	0.01	0.98448	0.992211
CD274	ENSG00000120217	29126	0.23	0.615995	0.799858
CD276	ENSG00000103855	80381	0.85	0.00109118	0.0329984
CD28	ENSG00000178562	940	0.19	0.466042	0.706402
CD300A	ENSG00000167851	11314	0.09	0.865899	0.934182
CD36	ENSG00000135218	948	0.66	0.0103897	0.102721
CD38	ENSG00000004468	952	-0.46	0.254707	0.540287
CD3D	ENSG00000167286	915	-0.9	0.0022029	0.0425115
CD3E	ENSG00000198851	916	-1.85	0.00188	0.0380996
CD3G	ENSG00000160654	917	0.06	0.828658	0.918081
CD4	ENSG00000010610	920	-0.03	0.945395	0.970935
CD40	ENSG00000101017	958	-0.93	0.00169905	0.0380996
CD40LG	ENSG00000102245	959	-0.74	0.0575034	0.282989
CD44	ENSG00000026508	960	0.5	0.164223	0.446825
CD45RA	NA	NULL	-0.67	0.0826199	0.329623
CD45RB	NA	NULL	-0.38	0.0361392	0.206127
CD45RO	NA	NULL	0.26	0.283499	0.558712
CD47	ENSG00000196776	961	-0.17	0.236369	0.523001
CD48	ENSG00000117091	962	-0.85	0.0167237	0.135735
CD5	ENSG00000110448	921	-0.14	0.506946	0.733738
CD58	ENSG00000116815	965	0.12	0.734118	0.866979
CD6	ENSG00000013725	923	-0.11	0.741591	0.871794
CD68	ENSG00000129226	968	0.09	0.843662	0.922756
CD69	ENSG00000110848	969	-0.35	0.390768	0.642367
CD7	ENSG00000173762	924	0.07	0.882931	0.94355
CD70	ENSG00000125726	970	-0.05	0.911955	0.962464
CD74	ENSG00000019582	972	-0.19	0.465746	0.706402
CD79A	ENSG00000105369	973	-0.97	0.0659105	0.293359
CD79B	ENSG00000007312	974	-1.8	0.0469828	0.247786
CD80	ENSG00000121594	941	-0.27	0.293	0.567732
CD84	ENSG00000066294	8832	0.58	0.108618	0.385419
CD86	ENSG00000114013	942	-0.02	0.957651	0.978766
CD8A	ENSG00000153563	925	0.19	0.675903	0.832712
CD8B	ENSG00000172116	926	0.03	0.934551	0.970935
CD96	ENSG00000153283	10225	0.15	0.683469	0.838702
CDC20	ENSG00000117399	991	-0.96	0.149373	0.432397
CDC25C	ENSG00000158402	995	0.08	0.816228	0.916545
CDH1	ENSG00000039068	999	-1.5	0.0505152	0.261051
CDH11	ENSG00000140937	1009	1.94	0.0031122	0.0520955
CDH2	ENSG00000170558	1000	-1.02	0.295157	0.568177
CDH5	ENSG00000179776	1003	0.43	0.107957	0.384847
CDK2	ENSG00000123374	1017	-1.08	0.0167465	0.135735
CDK6	ENSG00000105810	1021	0.17	0.385222	0.640403
CDKN1A	ENSG00000124762	1026	0.92	0.0788101	0.322786
CDKN1C	ENSG00000129757	1028	1.58	0.00032978	0.0149371
CDKN2A	ENSG00000147889	1029	-1.07	0.310258	0.581262
CDKN2B	ENSG00000147883	1030	-0.25	0.611049	0.79827
CEACAM3	ENSG00000170956	1084	-0.03	0.970865	0.98827
CEBPB	ENSG00000172216	1051	0.53	0.177928	0.46603
CENPF	ENSG00000117724	1063	-0.02	0.935457	0.970935
CEP55	ENSG00000138180	55165	-0.31	0.289526	0.565825
CES3	ENSG00000172828	23491	0.09	0.870058	0.935677
CHUK	ENSG00000213341	1147	-0.34	0.205467	0.489814
CLEC14A	ENSG00000176435	161198	0.59	0.0632781	0.290024
CLEC4E	ENSG00000166523	26253	-0.26	0.766567	0.877053
CLEC5A	ENSG00000258227	23601	-0.12	0.898893	0.95254
CLEC7A	ENSG00000172243	64581	1.18	0.0995618	0.37035
CLECL1	ENSG00000184293	160365	-0.76	0.113178	0.391918
CMKLR1	ENSG00000174600	1240	1.5	0.028837	0.191112
CNTFR	ENSG00000122756	1271	0.16	0.812839	0.915038
COL11A1	ENSG00000060718	1301	3.62	0.00532988	0.0739401
COL11A2	ENSG00000204248	1302	-0.26	0.825649	0.916824
COL17A1	ENSG00000065618	1308	-0.54	0.587914	0.790248
COL4A5	ENSG00000188153	1287	-1.16	0.183824	0.47175
COL5A1	ENSG00000130635	1289	2.15	0.0172314	0.13821
COL6A3	ENSG00000163359	1293	2.8	0.00076232	0.0255211
COMP	ENSG00000105664	1311	4.01	0.0066458	0.0852878
CPA3	ENSG00000163751	1359	2.2	6.094e-05	0.0071148
CRABP2	ENSG00000143320	1382	0.24	0.749528	0.872542
CSF1	ENSG00000184371	1435	0.62	0.254051	0.540287
CSF1R	ENSG00000182578	1436	1.52	0.00734343	0.0912007
CSF2	ENSG00000164400	1437	-0.91	0.27473	0.553087
CSF2RB	ENSG00000100368	1439	-0.58	0.247026	0.534297
CSF3	ENSG00000108342	1440	0.09	0.928476	0.970935
CSF3R	ENSG00000119535	1441	1.31	0.0245274	0.172577
CST2	ENSG00000170369	1470	0.87	0.277213	0.55368
CTAG1B	ENSG00000184033	1485	-0.09	0.928069	0.970935
CTLA4	ENSG00000163599	1493	0.63	0.128789	0.402763
CTNNB1	ENSG00000168036	1499	0.46	0.00761271	0.0915904
CTSS	ENSG00000163131	1520	0.64	0.0640404	0.291782
CTSW	ENSG00000172543	1521	-0.62	0.0497693	0.258935
CX3CL1	ENSG00000006210	6376	0.87	0.215727	0.499372
CX3CR1	ENSG00000168329	1524	-1.76	0.0783354	0.322557
CXCL1	ENSG00000163739	2919	-0.37	0.7148	0.854653
CXCL10	ENSG00000169245	3627	1.22	0.124218	0.395239
CXCL11	ENSG00000169248	6373	1.51	0.179286	0.46603
CXCL12	ENSG00000107562	6387	0.98	0.105144	0.380096
CXCL13	ENSG00000156234	10563	2.56	0.0295355	0.191112
CXCL14	ENSG00000145824	9547	2.74	0.0101888	0.102721
CXCL16	ENSG00000161921	58191	0.62	0.0938373	0.355935
CXCL2	ENSG00000081041	2920	0.45	0.654368	0.814829
CXCL3	ENSG00000163734	2921	0.21	0.848285	0.925183
CXCL5	ENSG00000163735	6374	-3.08	0.0276351	0.186658
CXCL6	ENSG00000124875	6372	-1.57	0.170676	0.455947
CXCL8	ENSG00000169429	3576	1.11	0.209888	0.492724
CXCL9	ENSG00000138755	4283	1.63	0.184717	0.47175
CXCR2	ENSG00000180871	3579	-0.16	0.822062	0.916824
CXCR3	ENSG00000186810	2833	0.34	0.52387	0.747
CXCR4	ENSG00000121966	7852	0.3	0.369091	0.624615
CXCR6	ENSG00000172215	10663	1.13	0.0886679	0.343087
CXorf36	NA	NULL	0.19	0.338898	0.608362
CYBB	ENSG00000165168	1536	0.23	0.407993	0.657227
DAB2	ENSG00000153071	1601	0.68	0.00952342	0.102721
DDB2	ENSG00000134574	1643	0.03	0.936589	0.970935
DEFB134	ENSG00000205882	613211	-0.76	0.392094	0.642367
DEPTOR	ENSG00000155792	64798	0.58	0.124892	0.395747
DKK1	ENSG00000107984	22943	-0.17	0.872001	0.936394
DLL1	ENSG00000198719	28514	-0.32	0.471057	0.711204
DLL4	ENSG00000128917	54567	-0.45	0.416664	0.662874
DNMT1	ENSG00000130816	1786	-0.95	6.405e-05	0.0071148
DPP4	ENSG00000197635	1803	-1.29	0.033055	0.199347
DTX3L	ENSG00000163840	151636	0.29	0.262429	0.546768
DTX4	ENSG00000110042	23220	-0.44	0.411398	0.661329
DUSP1	ENSG00000120129	1843	1.7	0.0307666	0.197419
DUSP2	ENSG00000158050	1844	0.78	0.14552	0.426046
DUSP5	ENSG00000138166	1847	1.08	0.101658	0.372746
E2F3	ENSG00000112242	1871	0.15	0.463031	0.704613
EDN1	ENSG00000078401	1906	0.75	0.671727	0.831192
EGF	ENSG00000138798	1950	-0.64	0.56248	0.781786
EGFR	ENSG00000146648	1956	0.86	0.0335839	0.199347
EGR1	ENSG00000120738	1958	1.89	0.0588028	0.282989
EIF2AK2	ENSG00000055332	5610	0.2	0.359134	0.619133
EIF2B4	ENSG00000115211	8890	0.12	0.635996	0.80812
EIF4EBP1	ENSG00000187840	1978	0.13	0.672534	0.831192
EIF5AL1	ENSG00000253626	143244	-0.83	0.283709	0.558712
ELOB	ENSG00000103363	6923	-0.21	0.361824	0.619133
ENO1	ENSG00000074800	2023	-0.34	0.0766656	0.317379
ENTPD1	ENSG00000138185	953	0.79	0.115334	0.394096
EOMES	ENSG00000163508	8320	0.17	0.578198	0.788298
EPCAM	ENSG00000119888	4072	0.21	0.846726	0.924793
EPM2AIP1	ENSG00000178567	9852	-0.24	0.101205	0.372746
ERBB2	ENSG00000141736	2064	0.52	0.193132	0.473603
ERO1A	ENSG00000197930	30001	-0.28	0.237099	0.523113
ESR1	ENSG00000091831	2099	0.24	0.506637	0.733738
EXO1	ENSG00000174371	9156	-0.95	0.0138521	0.121808
EZH2	ENSG00000106462	2146	-0.25	0.149142	0.432397
F2RL1	ENSG00000164251	2150	-0.16	0.841974	0.922756
FADD	ENSG00000168040	8772	0.25	0.255907	0.540653
FAM124B	ENSG00000124019	79843	0.29	0.456071	0.698239
FAM30A	ENSG00000226777	9834	-1.07	0.0632551	0.290024
FANCA	ENSG00000187741	2175	-1.23	0.00029763	0.0143234
FAP	ENSG00000078098	2191	2.57	0.00025882	0.0132861
FAS	ENSG00000026103	355	0.47	0.312322	0.582295
FASLG	ENSG00000117560	356	0.28	0.629623	0.808017
FBP1	ENSG00000165140	2203	1.09	0.134132	0.411479
FCAR	ENSG00000186431	2204	0.24	0.747295	0.872542
FCGR1A	ENSG00000150337	2209	1.44	0.156062	0.440598
FCGR2A	ENSG00000143226	2212	1.29	0.0420274	0.229511
FCGR2B	ENSG00000072694	2213	0.11	0.728943	0.863517
FCGR3A/B	NA	NULL	1.18	0.28851	0.565274
FCGRT	ENSG00000104870	2217	1.22	0.0103263	0.102721
FCN1	ENSG00000085265	2219	1.07	0.104363	0.379056
FCRL2	ENSG00000132704	79368	-0.49	0.505745	0.733738
FGF13	ENSG00000129682	2258	-0.48	0.499489	0.732582
FGF18	ENSG00000156427	8817	0.78	0.329211	0.599272
FGF9	ENSG00000102678	2254	-1.49	0.208541	0.492724
FGFR1	ENSG00000077782	2260	0.64	0.12418	0.395239
FLNB	ENSG00000136068	2317	0.07	0.897959	0.95254
FLT1	ENSG00000102755	2321	1.09	0.00275808	0.0503181
FOSL1	ENSG00000175592	8061	1.24	0.200492	0.485468
FOXP3	ENSG00000049768	50943	-0.13	0.751731	0.872542
FPR1	ENSG00000171051	2357	1.35	0.0291216	0.191112
FPR3	ENSG00000187474	2359	0.85	0.16237	0.446342
FSTL3	ENSG00000070404	10272	1.85	4.13e-05	0.0071148
FUT4	ENSG00000196371	2526	0.67	0.171128	0.455947
FYN	ENSG00000010810	2534	0.1	0.744673	0.872542
FZD8	ENSG00000177283	8325	-0.25	0.612052	0.79827
FZD9	ENSG00000188763	8326	-0.4	0.648981	0.811226
GAS1	ENSG00000180447	2619	1.32	0.071719	0.304165
GBP1	ENSG00000117228	2633	0.56	0.308599	0.581262
GBP2	ENSG00000162645	2634	0.24	0.600629	0.794451
GBP4	ENSG00000162654	115361	0.98	0.0917592	0.351515
GHR	ENSG00000112964	2690	-0.43	0.385905	0.640403
GIMAP4	ENSG00000133574	55303	-0.34	0.326757	0.598353
GIMAP6	ENSG00000133561	474344	-0.43	0.142129	0.42092
GLI1	ENSG00000111087	2735	-0.72	0.556678	0.775121
GLS	ENSG00000115419	2744	0.16	0.356215	0.618804
GLUD1	ENSG00000148672	2746	-0.68	0.00372506	0.0589162
GLUL	ENSG00000135821	2752	1.57	0.0513964	0.263835
GMIP	ENSG00000089639	51291	0.08	0.781752	0.891776
GNG4	ENSG00000168243	2786	-0.83	0.273213	0.552162
GNLY	ENSG00000115523	10578	-1	0.143387	0.423018
GOT1	ENSG00000120053	2805	-0.03	0.843305	0.922756
GOT2	ENSG00000125166	2806	-0.43	0.126246	0.397569
GPC4	ENSG00000076716	2239	-0.17	0.739093	0.870187
GPR160	ENSG00000173890	26996	-0.14	0.760933	0.874505
GPSM3	ENSG00000213654	63940	-0.74	0.0229186	0.16807
GZMA	ENSG00000145649	3001	0.66	0.266421	0.546768
GZMB	ENSG00000100453	3002	-1.18	0.191736	0.472707
GZMH	ENSG00000100450	2999	0.06	0.939012	0.970935
GZMK	ENSG00000113088	3003	0.57	0.374296	0.627903
GZMM	ENSG00000197540	3004	0.2	0.726982	0.862522
H2AFX	NA	NULL	-0.08	0.640446	0.80812
HAVCR2	ENSG00000135077	84868	0.63	0.100247	0.371106
HCK	ENSG00000101336	3055	-0.21	0.673589	0.831192
HDAC11	ENSG00000163517	79885	-0.15	0.601707	0.794451
HDAC3	ENSG00000171720	8841	-0.46	0.0100228	0.102721
HDAC4	ENSG00000068024	9759	-0.01	0.955265	0.97813
HDAC5	ENSG00000108840	10014	0.07	0.641391	0.80812
HDC	ENSG00000140287	3067	1.37	0.0579294	0.282989
HELLS	ENSG00000119969	3070	0.08	0.714251	0.854653
HERC6	ENSG00000138642	55008	-0.43	0.225246	0.507637
HES1	ENSG00000114315	3280	-0.02	0.977573	0.990436
HEY1	ENSG00000164683	23462	-0.31	0.593038	0.790752
HIF1A	ENSG00000100644	3091	0.55	0.0802152	0.323381
HK1	ENSG00000156515	3098	-0.07	0.706331	0.849157
HK2	ENSG00000159399	3099	-0.09	0.825361	0.916824
HLA-A	ENSG00000206503	3105	-0.35	0.834814	0.918296
HLA-B	ENSG00000234745	3106	0.31	0.226105	0.507637
HLA-C	ENSG00000204525	3107	0.11	0.685523	0.839193
HLA-DMA	ENSG00000204257	3108	-0.41	0.129198	0.402763
HLA-DMB	ENSG00000242574	3109	-0.05	0.82619	0.916824
HLA-DOA	ENSG00000204252	3111	-0.28	0.371542	0.627384
HLA-DOB	ENSG00000241106	3112	-0.2	0.637506	0.80812
HLA-DPA1	ENSG00000231389	3113	0.02	0.887383	0.946129
HLA-DPB1	ENSG00000223865	3115	-0.24	0.129808	0.403034
HLA-DQA1	ENSG00000196735	3117	-4.53	0.23389	0.520034
HLA-DQA2	ENSG00000237541	3117	-0.59	0.196581	0.48053
HLA-DQB1	ENSG00000179344	3119	-3.88	0.178991	0.46603
HLA-DRA	ENSG00000204287	3122	-0.69	0.0339174	0.199362
HLA-DRB1	ENSG00000196126	3123	-0.34	0.631071	0.80812
HLA-DRB5	ENSG00000198502	3127	-2.95	0.362744	0.619133
HLA-E	ENSG00000204592	3133	0.1	0.43702	0.68815
HLA-F	ENSG00000204642	3134	0.56	0.187202	0.472407
HMGA1	ENSG00000137309	3159	-0.72	0.0795144	0.323381
HMGB1	ENSG00000189403	3146	-0.34	0.622955	0.802133
HNF1A	ENSG00000135100	6927	-0.81	0.54628	0.765861
HRAS	ENSG00000174775	3265	-0.6	0.111782	0.391918
HSD11B1	ENSG00000117594	3290	1	0.281168	0.556553
ICAM1	ENSG00000090339	3383	0.5	0.0344815	0.19963
ICAM2	ENSG00000108622	3384	-0.84	0.0002234	0.012287
ICAM3	ENSG00000076662	3385	-0.4	0.0261707	0.179924
ICAM5	ENSG00000105376	7087	0.58	0.392994	0.642474
ICOS	ENSG00000163600	29851	-0.72	0.134023	0.411479
ICOSLG	ENSG00000160223	23308	-0.28	0.234077	0.520034
ID4	ENSG00000172201	3400	0.53	0.113252	0.391918
IDO1	ENSG00000131203	3620	1.16	0.117815	0.394426
IER3	ENSG00000137331	8870	-0.65	0.340726	0.610136
IFI16	ENSG00000163565	3428	0.51	0.0051073	0.0730723
IFI27	ENSG00000165949	3429	1.25	0.0266515	0.181608
IFI35	ENSG00000068079	3430	-0.72	0.111434	0.391918
IFI6	ENSG00000126709	2537	0.65	0.20482	0.489787
IFIH1	ENSG00000115267	64135	-0.25	0.391354	0.642367
IFIT1	ENSG00000185745	3434	0.33	0.475419	0.713631
IFIT2	ENSG00000119922	3433	0.85	0.0359746	0.206127
IFIT3	ENSG00000119917	3437	0.76	0.117344	0.394426
IFITM1	ENSG00000185885	8519	0.17	0.575952	0.788298
IFITM2	ENSG00000185201	10581	0.4	0.18764	0.472407
IFNA1	ENSG00000197919	3439	-0.22	0.860526	0.932448
IFNAR1	ENSG00000142166	3454	0.39	0.123217	0.395239
IFNG	ENSG00000111537	3458	0.23	0.642298	0.80812
IFNGR1	ENSG00000027697	3459	0.11	0.756367	0.874479
IFNGR2	ENSG00000159128	3460	0.09	0.69995	0.847127
IGF2R	ENSG00000197081	3482	0.05	0.861001	0.932448
IHH	ENSG00000163501	3549	-0.36	0.748243	0.872542
IKBKB	ENSG00000104365	3551	-0.12	0.683883	0.838702
IKBKG	ENSG00000269335	8517	-0.09	0.721271	0.858391
IL10	ENSG00000136634	3586	0.42	0.448661	0.692322
IL10RA	ENSG00000110324	3587	0.41	0.158855	0.441581
IL11	ENSG00000095752	3589	-0.1	0.850949	0.926776
IL11RA	ENSG00000137070	3590	-0.28	0.144908	0.425874
IL12RB2	ENSG00000081985	3595	0.67	0.366151	0.621005
IL15	ENSG00000164136	3600	0.12	0.8192	0.916824
IL16	ENSG00000172349	3603	-0.45	0.00480189	0.0711049
IL17A	ENSG00000112115	3605	-0.9	0.360444	0.619133
IL18	ENSG00000150782	3606	1.51	0.0142545	0.123325
IL18R1	ENSG00000115604	8809	0.29	0.426868	0.674925
IL1A	ENSG00000115008	3552	-1.9	0.00512455	0.0730723
IL1B	ENSG00000125538	3553	-0.96	0.354845	0.618804
IL1R2	ENSG00000115590	7850	1.67	0.00010196	0.00872324
IL1RN	ENSG00000136689	3557	0.04	0.968312	0.98755
IL2	ENSG00000109471	3558	0.08	0.945716	0.970935
IL21R	ENSG00000103522	50615	0	0.992638	0.995223
IL22RA1	ENSG00000142677	58985	-0.16	0.891062	0.947677
IL24	ENSG00000162892	11009	-1.06	0.346676	0.614254
IL2RA	ENSG00000134460	3559	0.23	0.6701	0.830881
IL2RB	ENSG00000100385	3560	-1.01	0.0753324	0.31525
IL2RG	ENSG00000147168	3561	-0.29	0.0631046	0.290024
IL32	ENSG00000008517	9235	0.12	0.839298	0.921911
IL33	ENSG00000137033	90865	-0.52	0.24534	0.533649
IL34	ENSG00000157368	146433	0.33	0.327151	0.598353
IL4	ENSG00000113520	3565	-1.66	0.179754	0.46603
IL6	ENSG00000136244	3569	0.74	0.29747	0.569781
IL6R	ENSG00000160712	3570	-0.28	0.344023	0.613188
IL7R	ENSG00000168685	3575	0.76	0.0593096	0.283655
INHBA	ENSG00000122641	3624	0.46	0.269134	0.54679
IRF1	ENSG00000125347	3659	0.33	0.275107	0.553087
IRF2	ENSG00000168310	3660	-0.39	0.0852215	0.334799
IRF3	ENSG00000126456	3661	-0.49	0.00017932	0.0115064
IRF4	ENSG00000137265	3662	0.15	0.700805	0.847127
IRF5	ENSG00000128604	3663	0.39	0.220803	0.504506
IRF7	ENSG00000185507	3665	-0.12	0.620115	0.802133
IRF8	ENSG00000140968	3394	-0.12	0.689399	0.840225
IRF9	ENSG00000213928	10379	0.09	0.571492	0.788298
ISG15	ENSG00000187608	9636	-0.43	0.332168	0.602935
ITGA1	ENSG00000213949	3672	0.16	0.763587	0.874943
ITGA2	ENSG00000164171	3673	-1.05	0.0138936	0.121808
ITGA4	ENSG00000115232	3676	0.37	0.123058	0.395239
ITGA6	ENSG00000091409	3655	0.05	0.743052	0.872179
ITGAE	ENSG00000083457	3682	-0.11	0.588996	0.790248
ITGAL	ENSG00000005844	3683	-0.39	0.270298	0.547708
ITGAM	ENSG00000169896	3684	1.05	0.0985818	0.368485
ITGAV	ENSG00000138448	3685	0.99	0.00111423	0.0329984
ITGAX	ENSG00000140678	3687	0.58	0.476372	0.713631
ITGB2	ENSG00000160255	3689	0.16	0.512201	0.738566
ITGB3	ENSG00000259207	3690	0.56	0.268413	0.546768
ITGB8	ENSG00000105855	3696	0.92	0.0179899	0.140975
ITPK1	ENSG00000100605	3705	0.19	0.402802	0.652588
JAG1	ENSG00000101384	182	0.9	0.0341976	0.199486
JAG2	ENSG00000184916	3714	0.38	0.655038	0.814829
JAK1	ENSG00000162434	3716	0.02	0.752619	0.872542
JAK2	ENSG00000096968	3717	0.1	0.693283	0.841999
JAK3	ENSG00000105639	3718	-0.46	0.155208	0.440598
KAT2B	ENSG00000114166	8850	-0.21	0.361275	0.619133
KDR	ENSG00000128052	3791	0.07	0.826333	0.916824
KIF2C	ENSG00000142945	11004	-0.49	0.0525792	0.266355
KIR2DL3	ENSG00000243772	3804	-0.96	0.492102	0.72729
KIR3DL1	ENSG00000167633	3811	-0.11	0.921093	0.968909
KIR3DL2	ENSG00000240403	3812	0.03	0.97362	0.989034
KIT	ENSG00000157404	3815	0.06	0.873157	0.936394
KLRB1	ENSG00000111796	3820	-0.52	0.0845231	0.333758
KLRD1	ENSG00000134539	3824	-0.44	0.416365	0.662874
KLRK1	ENSG00000213809	22914	0.49	0.224556	0.507637
KRAS	ENSG00000133703	3845	-0.81	0.00061195	0.0224382
LAG3	ENSG00000089692	3902	0.96	0.264338	0.546768
LAIR1	ENSG00000167613	3903	0.86	0.119411	0.39462
LAMA1	ENSG00000101680	284217	-0.08	0.942248	0.970935
LAMB3	ENSG00000196878	3914	0.15	0.870026	0.935677
LAMC2	ENSG00000058085	3918	-1.67	0.192152	0.472707
LCK	ENSG00000182866	3932	-0.58	0.0162064	0.135641
LDHA	ENSG00000134333	3939	0.84	0.0012646	0.0335773
LDHB	ENSG00000111716	3945	-0.44	0.00942117	0.102721
LGALS9	ENSG00000168961	3965	0.47	0.373017	0.627903
LIF	ENSG00000128342	3976	0.28	0.556663	0.775121
LILRA1	ENSG00000104974	11024	0	0.99599	0.997285
LILRA3	ENSG00000273884	11026	0.9	0.419068	0.665324
LILRA5	ENSG00000187116	353514	-0.46	0.483467	0.721038
LILRB2	ENSG00000131042	10288	-0.36	0.641336	0.80812
LILRB4	ENSG00000186818	11006	1.43	0.0930302	0.35462
LOXL2	ENSG00000134013	4017	-0.38	0.62193	0.802133
LRRC32	ENSG00000137507	2615	0.51	0.185637	0.47175
LTB	ENSG00000227507	4050	-1.85	0.00957334	0.102721
LTBP1	ENSG00000049323	4052	1.78	0.00173283	0.0380996
LY9	ENSG00000122224	4063	-0.08	0.738214	0.870187
LY96	ENSG00000154589	23643	0.86	0.0181254	0.140975
LYZ	ENSG00000090382	4069	0.76	0.37809	0.631516
MAGEA1	ENSG00000198681	4100	-0.28	0.807472	0.911661
MAGEA12	ENSG00000213401	4111	-0.8	0.488845	0.725261
MAGEA3/A6	NA	NULL	-0.52	0.708344	0.849572
MAGEA4	ENSG00000147381	4103	-0.94	0.305098	0.580063
MAGEB2	ENSG00000099399	4113	-0.3	0.718585	0.857846
MAGEC1	ENSG00000155495	9947	-0.9	0.39134	0.642367
MAGEC2	ENSG00000046774	51438	-1.12	0.345226	0.613912
MAML2	ENSG00000184384	84441	0.32	0.0801537	0.323381
MAP3K12	ENSG00000139625	7786	0.41	0.338944	0.608362
MAP3K5	ENSG00000197442	4217	0.56	0.00288161	0.0503181
MAP3K7	ENSG00000135341	6885	-0.06	0.61762	0.800619
MAP3K8	ENSG00000107968	1326	-0.23	0.260362	0.544779
MAPK10	ENSG00000109339	5602	2.93	0.00441409	0.0666441
MARCO	ENSG00000019169	8685	-2.06	0.188957	0.472407
MB21D1	NA	NULL	0.11	0.636791	0.80812
MELK	ENSG00000165304	9833	0.04	0.883506	0.94355
MET	ENSG00000105976	4233	0.66	0.173329	0.460204
MFGE8	ENSG00000140545	4240	0.92	0.0601558	0.284172
MFNG	ENSG00000100060	4242	-0.53	0.059876	0.284172
MGMT	ENSG00000170430	4255	-0.18	0.689639	0.840225
MICA	ENSG00000204520	100507436	-0.28	0.484126	0.721038
MICB	ENSG00000204516	4277	-0.81	0.0682036	0.296705
MKI67	ENSG00000148773	4288	-0.28	0.501733	0.733082
MLANA	ENSG00000120215	2315	-0.39	0.699925	0.847127
MLH1	ENSG00000076242	4292	0.12	0.522005	0.747
MMP1	ENSG00000196611	4312	0.58	0.540494	0.764033
MMP7	ENSG00000137673	4316	3.79	0.00294067	0.0503181
MMP9	ENSG00000100985	4318	-0.48	0.533437	0.759236
MMRN2	ENSG00000173269	79812	0.33	0.37698	0.631031
MRC1	ENSG00000260314	4360	1.34	0.113504	0.391918
MRE11	ENSG00000020922	4361	0.58	6.468e-05	0.0071148
MS4A1	ENSG00000156738	931	-0.44	0.334033	0.602935
MS4A2	ENSG00000149534	2206	0.96	0.267377	0.546768
MS4A4A	ENSG00000110079	51338	1.98	0.0146017	0.123553
MS4A6A	ENSG00000110077	64231	1.3	0.0694558	0.300455
MSH2	ENSG00000095002	4436	-0.94	0.226129	0.507637
MSH6	ENSG00000116062	2956	-0.46	0.168487	0.452039
MTOR	ENSG00000198793	2475	0.14	0.447967	0.692322
MX1	ENSG00000157601	4599	-0.99	0.00035199	0.0150574
MXI1	ENSG00000119950	4601	0.27	0.497582	0.732582
MYC	ENSG00000136997	4609	0.29	0.363439	0.619133
MYCT1	ENSG00000120279	80177	0.46	0.500439	0.732582
MYD88	ENSG00000172936	4615	-0.72	0.0210068	0.15858
NBN	ENSG00000104320	4683	0.43	0.157373	0.441581
NCAM1	ENSG00000149294	4684	-1.03	0.10571	0.380358
NCR1	ENSG00000189430	9437	-0.14	0.760909	0.874505
NDUFA4L2	ENSG00000185633	56901	0.25	0.75971	0.874505
NECTIN1	ENSG00000110400	5818	0.27	0.59695	0.791612
NECTIN2	ENSG00000130202	5819	0.84	0.0666937	0.293453
NEIL1	ENSG00000140398	79661	-0.87	0.199818	0.485364
NF1	ENSG00000196712	4763	-1.21	0.15554	0.440598
NFAM1	ENSG00000235568	150372	0.25	0.614093	0.798736
NFATC2	ENSG00000101096	4773	0.06	0.823966	0.916824
NFIL3	ENSG00000165030	4783	0.46	0.315434	0.586677
NFKB1	ENSG00000109320	4790	-0.2	0.202663	0.487858
NFKB2	ENSG00000077150	4791	-0.27	0.324642	0.596597
NFKBIA	ENSG00000100906	4792	0.41	0.0757529	0.315296
NFKBIE	ENSG00000146232	4794	-0.12	0.442525	0.689686
NGFR	ENSG00000064300	4804	0.82	0.166717	0.450718
NID2	ENSG00000087303	22795	2.08	0.00126306	0.0335773
NKG7	ENSG00000105374	4818	0.64	0.36092	0.619133
NLRC5	ENSG00000140853	84166	0.22	0.456738	0.698239
NLRP3	ENSG00000162711	114548	-1.07	0.0560552	0.278468
NOD2	ENSG00000167207	64127	0.01	0.983824	0.992211
NOS2	ENSG00000007171	4843	-0.05	0.971585	0.98827
NOTCH1	ENSG00000148400	4851	-0.15	0.570429	0.788298
NOTCH2	ENSG00000134250	4853	0.93	0.0391176	0.221475
NRAS	ENSG00000213281	4893	-0.34	0.116693	0.394096
NT5E	ENSG00000135318	4907	0.21	0.64831	0.811226
OAS1	ENSG00000089127	4938	0.12	0.76075	0.874505
OAS2	ENSG00000111335	4939	-0.4	0.287993	0.565274
OAS3	ENSG00000111331	4940	0.05	0.912148	0.962464
OASL	ENSG00000135114	8638	0.18	0.796698	0.903471
OLFML2B	ENSG00000162745	25903	1.33	0.0138498	0.121808
OLR1	ENSG00000173391	4973	0.49	0.516729	0.742791
OTOA	ENSG00000155719	146183	-0.86	0.215147	0.499372
P2RY13	ENSG00000181631	53829	0.22	0.663061	0.823479
P4HA1	ENSG00000122884	5033	0.84	0.00185341	0.0380996
P4HA2	ENSG00000072682	8974	1.99	1.491e-05	0.00574035
PALMD	ENSG00000099260	54873	0.79	0.140638	0.418113
PARP12	ENSG00000059378	64761	-0.17	0.443157	0.689686
PARP4	ENSG00000102699	143	0.12	0.543467	0.764048
PARP9	ENSG00000138496	83666	0	0.997725	0.997725
PC	ENSG00000173599	5091	1.32	0.123368	0.395239
PCK2	ENSG00000100889	5106	-0.57	0.0135419	0.121808
PDCD1	ENSG00000188389	5133	0.15	0.589094	0.790248
PDCD1LG2	ENSG00000197646	80380	0.58	0.158691	0.441581
PDGFA	ENSG00000197461	5154	-0.35	0.397843	0.649023
PDGFB	ENSG00000100311	5155	0.15	0.622156	0.802133
PDGFRB	ENSG00000113721	5159	0.71	0.0870203	0.338412
PDK1	ENSG00000152256	5163	-0.64	0.122964	0.395239
PDZK1IP1	ENSG00000162366	10158	-0.62	0.60765	0.79827
PECAM1	ENSG00000261371	5175	0.77	0.00657732	0.0852878
PF4	ENSG00000163737	5196	-0.57	0.402389	0.652588
PFKFB3	ENSG00000170525	5209	-0.62	0.219022	0.503423
PFKM	ENSG00000152556	5213	-0.24	0.387017	0.640867
PGPEP1	ENSG00000130517	54858	-0.16	0.753559	0.872542
PIAS4	ENSG00000105229	51588	-0.47	0.021756	0.161078
PIK3CA	ENSG00000121879	5290	0.17	0.476219	0.713631
PIK3CD	ENSG00000171608	5293	-0.94	0.00290309	0.0503181
PIK3CG	ENSG00000105851	5294	-0.76	0.0645163	0.292221
PIK3R1	ENSG00000145675	5295	0.18	0.541643	0.764033
PIK3R2	ENSG00000105647	5296	0.42	0.248602	0.534703
PIK3R5	ENSG00000141506	23533	0.31	0.355125	0.618804
PKM	ENSG00000067225	5315	-0.4	0.0532176	0.267827
PLA1A	ENSG00000144837	51365	0.94	0.0105809	0.102724
PLA2G2A	ENSG00000188257	5320	2.27	0.176986	0.46603
PLOD2	ENSG00000152952	5352	1.81	0.000959	0.0307679
PMS2	ENSG00000122512	5395	-0.01	0.97704	0.990436
PNOC	ENSG00000168081	5368	-1.41	0.00075925	0.0255211
POLD1	ENSG00000062822	5424	-0.57	0.118597	0.39462
PPARG	ENSG00000132170	5468	1.12	0.00116632	0.0332617
PPARGC1B	ENSG00000155846	133522	0.13	0.789015	0.896079
PRF1	ENSG00000180644	5551	0.85	0.203914	0.48914
PRKAA2	ENSG00000162409	5563	-0.75	0.578272	0.788298
PRKACB	ENSG00000142875	5567	-0.38	0.0333152	0.199347
PRKCA	ENSG00000154229	5578	0.26	0.27838	0.55368
PRKX	ENSG00000183943	5613	0.41	0.293553	0.567732
PRLR	ENSG00000113494	5618	0.27	0.80304	0.907989
PROM1	ENSG00000007062	8842	-0.9	0.278997	0.55368
PRR5	ENSG00000186654	55615	-0.39	0.191955	0.472707
PSMB10	ENSG00000205220	5699	-0.6	0.0319032	0.199347
PSMB5	ENSG00000100804	5693	-0.18	0.51706	0.742791
PSMB8	ENSG00000204264	5696	-0.14	0.441637	0.689686
PSMB9	ENSG00000240065	5698	-0.04	0.899347	0.95254
PTCD2	ENSG00000049883	79810	0.17	0.321068	0.592546
PTEN	ENSG00000171862	5728	0.13	0.591042	0.790752
PTGER4	ENSG00000171522	5734	0.17	0.580127	0.788298
PTGS2	ENSG00000073756	5743	-0.5	0.594038	0.790752
PTPN11	ENSG00000179295	5781	-0.24	0.0106727	0.102724
PTPRC	ENSG00000081237	5788	-0.5	0.00013536	0.0104227
PVR	ENSG00000073008	5817	0.3	0.652707	0.814561
PVRIG	ENSG00000213413	79037	-0.33	0.627897	0.807146
RAD50	ENSG00000113522	10111	0.34	0.0181226	0.140975
RAD51	ENSG00000051180	5888	-0.49	0.251985	0.538967
RAD51C	ENSG00000108384	5889	-0.3	0.576544	0.788298
RASAL1	ENSG00000111344	8437	-2.06	0.107425	0.384733
RASGRF1	ENSG00000058335	5923	0.19	0.778471	0.889351
RB1	ENSG00000139687	5925	-0.05	0.862604	0.932872
RBL2	ENSG00000103479	5934	0.15	0.137014	0.417786
RELA	ENSG00000173039	5970	-0.95	0.00021999	0.012287
RELB	ENSG00000104856	5971	-0.45	0.0115318	0.109623
RELN	ENSG00000189056	5649	-1.38	0.26587	0.546768
REN	ENSG00000143839	5972	0.15	0.912466	0.962464
RICTOR	ENSG00000164327	253260	0.23	0.162822	0.446342
RIPK1	ENSG00000137275	8737	0.08	0.594605	0.790752
RIPK2	ENSG00000104312	8767	0.21	0.399016	0.64956
RIPK3	ENSG00000129465	11035	0.73	0.158748	0.441581
RNLS	ENSG00000184719	55328	0.21	0.258429	0.542209
ROBO4	ENSG00000154133	54538	0.12	0.692092	0.841882
ROCK1	ENSG00000067900	6093	0.07	0.808901	0.911939
ROR2	ENSG00000169071	4920	1.31	0.083547	0.331604
RORC	ENSG00000143365	6097	-0.33	0.819896	0.916824
RPL23	ENSG00000125691	9349	-0.93	0.021378	0.159816
RPL7A	ENSG00000148303	6130	-0.56	0.0406084	0.226583
RPS6KB1	ENSG00000108443	6198	-0.34	0.256284	0.540653
RPTOR	ENSG00000141564	57521	-0.07	0.83102	0.918296
RRM2	ENSG00000171848	6241	-0.09	0.763343	0.874943
RSAD2	ENSG00000134321	91543	0.52	0.156212	0.440598
RUNX3	ENSG00000020633	864	-0.26	0.24156	0.52792
S100A12	ENSG00000163221	6283	0.65	0.593319	0.790752
S100A8	ENSG00000143546	6279	1.33	0.0815296	0.326968
S100A9	ENSG00000163220	6280	0.95	0.356247	0.618804
SAMD9	ENSG00000205413	54809	0.14	0.276715	0.55368
SAMSN1	ENSG00000155307	64092	-0.09	0.786705	0.895199
SBNO2	ENSG00000064932	22904	0.26	0.220178	0.504506
SELE	ENSG00000007908	6401	0.36	0.70358	0.849149
SELL	ENSG00000188404	6402	-0.62	0.0699315	0.300823
SELP	ENSG00000174175	6403	0.34	0.355704	0.618804
SERPINA1	ENSG00000197249	5265	0.3	0.639053	0.80812
SERPINB5	ENSG00000206075	5268	-0.95	0.334179	0.602935
SERPINH1	ENSG00000149257	871	1.49	0.0121829	0.1144
SFRP1	ENSG00000104332	6422	-0.7	0.222488	0.506851
SFRP4	ENSG00000106483	6424	4.68	0.00016263	0.0113841
SFXN1	ENSG00000164466	94081	0.21	0.0713855	0.304165
SGK1	ENSG00000118515	6446	0.29	0.263987	0.546768
SH2D1A	ENSG00000183918	4068	-0.26	0.381031	0.635051
SHC2	ENSG00000129946	25759	1.1	0.209753	0.492724
SIGLEC1	ENSG00000088827	6614	0.45	0.486566	0.723273
SIGLEC5	ENSG00000268500	8778	-1.38	0.254288	0.540287
SIGLEC8	ENSG00000105366	27181	1.1	0.0545181	0.27259
SIRPA	ENSG00000198053	140885	0.71	0.12262	0.395239
SIRPB2	ENSG00000196209	284759	0.45	0.608796	0.79827
SLAMF7	ENSG00000026751	57823	-0.55	0.321668	0.592546
SLC11A1	ENSG00000018280	6556	1.42	0.152609	0.440109
SLC16A1	ENSG00000155380	6566	0.41	0.0677807	0.296541
SLC1A5	ENSG00000105281	6510	0.6	0.0324023	0.199347
SLC2A1	ENSG00000117394	6513	-0.31	0.334355	0.602935
SLC7A5	ENSG00000103257	8140	0.23	0.473742	0.713631
SMAD5	ENSG00000113658	4090	-0.1	0.752785	0.872542
SMAP1	ENSG00000112305	60682	-0.2	0.264845	0.546768
SNAI1	ENSG00000124216	6615	0.08	0.919942	0.968909
SNCA	ENSG00000145335	6622	-0.41	0.428855	0.676677
SOCS1	ENSG00000185338	8651	-0.38	0.413457	0.661875
SOX10	ENSG00000100146	6663	-0.55	0.645065	0.808957
SOX11	ENSG00000176887	6664	-0.45	0.536761	0.762558
SOX2	ENSG00000181449	6657	-1.78	0.126499	0.397569
SPIB	ENSG00000269404	6689	-1.35	0.00187325	0.0380996
SPP1	ENSG00000118785	6696	1.76	0.0413951	0.228989
SPRY4	ENSG00000187678	81848	0.41	0.356817	0.618804
SREBF1	ENSG00000072310	6720	0.34	0.0650686	0.292999
SRP54	ENSG00000100883	6729	0.53	0.00400799	0.061723
STAT1	ENSG00000115415	6772	0.35	0.498724	0.732582
STAT2	ENSG00000170581	6773	0.58	0.0248753	0.172577
STAT3	ENSG00000168610	6774	0.4	0.00351697	0.0576184
STAT4	ENSG00000138378	6775	0.05	0.924176	0.969503
STC1	ENSG00000159167	6781	0.37	0.640705	0.80812
SYK	ENSG00000165025	6850	-0.12	0.60482	0.796088
TAF3	ENSG00000165632	83860	-0.27	0.363365	0.619133
TAP1	ENSG00000168394	6890	0.55	0.0654547	0.293024
TAP2	ENSG00000204267	6891	0.44	0.024033	0.171346
TAPBP	ENSG00000231925	6892	-0.11	0.689386	0.840225
TAPBPL	ENSG00000139192	55080	0.35	0.163465	0.446342
TBX21	ENSG00000073861	30009	-0.54	0.29746	0.569781
TBXAS1	ENSG00000059377	6916	0.77	0.154202	0.440598
TCF3	ENSG00000071564	6929	-0.42	0.139042	0.417936
TCL1A	ENSG00000100721	8115	-1.77	0.0861854	0.336867
TDO2	ENSG00000151790	6999	1.88	0.023536	0.170778
TGFB1	ENSG00000105329	7040	-0.51	0.0718936	0.304165
TGFB2	ENSG00000092969	7042	-0.08	0.888378	0.946129
TGFB3	ENSG00000119699	7043	0.77	0.294189	0.567732
TGFBR1	ENSG00000106799	7046	0.21	0.240067	0.526642
TGFBR2	ENSG00000163513	7048	1.15	1.83e-06	0.0014091
THBD	ENSG00000178726	7056	-0.05	0.87607	0.938211
THBS1	ENSG00000137801	7057	0.32	0.468011	0.707993
THY1	ENSG00000154096	7070	1.05	0.0104055	0.102721
TICAM1	ENSG00000127666	148022	-1.23	0.0139209	0.121808
TIE1	ENSG00000066056	7075	0.31	0.440229	0.689686
TIGIT	ENSG00000181847	201633	-0.12	0.684032	0.838702
TLR1	ENSG00000174125	7096	0.05	0.816558	0.916545
TLR2	ENSG00000137462	7097	0.94	0.115746	0.394096
TLR3	ENSG00000164342	7098	1.6	0.0632755	0.290024
TLR4	ENSG00000136869	7099	0.5	0.355837	0.618804
TLR5	ENSG00000187554	7100	0.16	0.578236	0.788298
TLR7	ENSG00000196664	51284	-0.77	0.319394	0.592546
TLR8	ENSG00000101916	51311	1.33	0.0632089	0.290024
TLR9	ENSG00000239732	54106	-1.09	0.00836093	0.0975442
TMEM140	ENSG00000146859	55281	0.95	0.0416343	0.228989
TMEM173	NA	NULL	0.5	0.198424	0.483502
TNF	ENSG00000232810	7124	-0.21	0.706896	0.849157
TNFAIP3	ENSG00000118503	7128	0.46	0.0316846	0.199347
TNFAIP6	ENSG00000123610	7130	0.77	0.181734	0.469582
TNFRSF10B	ENSG00000120889	8795	0.75	0.00256468	0.0481659
TNFRSF10C	ENSG00000173535	8794	0.93	0.123468	0.395239
TNFRSF10D	ENSG00000173530	8793	0.56	0.251935	0.538967
TNFRSF11A	ENSG00000141655	8792	-1.62	0.0284293	0.190353
TNFRSF11B	ENSG00000164761	4982	-0.87	0.207006	0.491959
TNFRSF14	ENSG00000157873	8764	0.35	0.215962	0.499372
TNFRSF17	ENSG00000048462	608	-0.21	0.640173	0.80812
TNFRSF18	ENSG00000186891	8784	-1.2	0.137815	0.417786
TNFRSF1A	ENSG00000067182	7132	1.11	0.0102434	0.102721
TNFRSF1B	ENSG00000028137	7133	0.41	0.189942	0.472707
TNFRSF25	ENSG00000215788	8718	-0.87	0.00059424	0.0224382
TNFRSF4	ENSG00000186827	7293	-0.75	0.202746	0.487858
TNFRSF8	ENSG00000120949	943	0.52	0.541769	0.764033
TNFRSF9	ENSG00000049249	3604	-0.23	0.597307	0.791612
TNFSF10	ENSG00000121858	8743	0.63	0.114069	0.392114
TNFSF12	ENSG00000239697	8742	0.24	0.477972	0.714638
TNFSF13	ENSG00000161955	8741	0.33	0.540566	0.764033
TNFSF13B	ENSG00000102524	10673	0.59	0.0293568	0.191112
TNFSF18	ENSG00000120337	8995	-0.57	0.456727	0.698239
TNFSF4	ENSG00000117586	7292	-0.4	0.32805	0.598575
TNFSF8	ENSG00000106952	944	0.25	0.583396	0.788298
TNFSF9	ENSG00000125657	8744	-0.28	0.704832	0.849157
TNKS	ENSG00000173273	8658	-0.21	0.350837	0.61818
TP53	ENSG00000141510	7157	-0.56	0.00178111	0.0380996
TPI1	ENSG00000111669	7167	0.02	0.937984	0.970935
TPM1	ENSG00000140416	7168	0.16	0.504155	0.733738
TPSAB1/B2	NA	NULL	2.4	0.00723881	0.0912007
TRAF1	ENSG00000056558	7185	-0.32	0.389647	0.642367
TRAT1	ENSG00000163519	50852	0.06	0.801635	0.907734
TREM1	ENSG00000124731	54210	0.39	0.320869	0.592546
TREM2	ENSG00000095970	54209	0.64	0.267905	0.546768
TRIM21	ENSG00000132109	6737	-0.27	0.190833	0.472707
TSLP	ENSG00000145777	85480	-0.43	0.403418	0.652588
TTC30A	ENSG00000197557	92104	0.22	0.581118	0.788298
TWF1	ENSG00000151239	5756	-0.25	0.234353	0.520034
TWIST1	ENSG00000122691	7291	1.21	0.0206039	0.157079
TWIST2	ENSG00000233608	117581	-0.1	0.943501	0.970935
TYMP	ENSG00000025708	1890	1.01	0.121902	0.395239
TYMS	ENSG00000176890	7298	-0.28	0.505126	0.733738
UBA7	ENSG00000182179	7318	-0.48	0.278459	0.55368
UBE2C	ENSG00000175063	11065	-0.6	0.373518	0.627903
UBE2T	ENSG00000077152	29089	-1.26	0.00374921	0.0589162
ULBP2	ENSG00000131015	80328	0.05	0.950267	0.974308
VCAM1	ENSG00000162692	7412	-0.13	0.44337	0.689686
VCAN	ENSG00000038427	1462	3.75	2.85e-05	0.0071148
VEGFA	ENSG00000112715	7422	-0.48	0.457029	0.698239
VEGFB	ENSG00000173511	7423	0.55	0.00749493	0.0915904
VEGFC	ENSG00000150630	7424	-0.06	0.834586	0.918296
VHL	ENSG00000134086	7428	-1.08	0.00830958	0.0975442
VSIR	ENSG00000107738	64115	0.33	0.422011	0.668618
VTCN1	ENSG00000134258	79679	0.1	0.85455	0.929383
WDR76	ENSG00000092470	79968	-0.79	0.019819	0.152606
WNT10A	ENSG00000135925	80326	-1.65	0.0482258	0.252611
WNT11	ENSG00000085741	7481	0.02	0.98679	0.993239
WNT2	ENSG00000105989	7472	-0.37	0.611375	0.79827
WNT2B	ENSG00000134245	7482	-0.07	0.93311	0.970935
WNT3A	ENSG00000154342	89780	-0.68	0.563806	0.782218
WNT4	ENSG00000162552	54361	-0.72	0.498714	0.732582
WNT5A	ENSG00000114251	7474	-1.98	0.016716	0.135735
WNT5B	ENSG00000111186	81029	-1.07	0.350455	0.61818
WNT7B	ENSG00000188064	7477	-0.21	0.833736	0.918296
XCL1/2	NA	NULL	0.02	0.979076	0.990655
ZAP70	ENSG00000115085	7535	0.2	0.456863	0.698239
ZC3H12A	ENSG00000163874	80149	-0.49	0.0426803	0.229817
ZEB1	ENSG00000148516	6935	0.73	9.188e-05	0.00872324
ZEB2	ENSG00000169554	9839	0.3	0.307962	0.581262
ABCF1	ENSG00000204574	23	-0.43	0.00537746	0.0739401
DNAJC14	ENSG00000135392	85406	-0.02	0.933775	0.970935
ERCC3	ENSG00000163161	2071	0.03	0.724162	0.860501
G6PD	ENSG00000160211	2539	-0.21	0.248325	0.534703
GUSB	ENSG00000169919	2990	0.25	0.0960381	0.360729
MRPL19	ENSG00000115364	9801	-0.1	0.579489	0.788298
NRDE2	ENSG00000119720	55051	0.6	0.0453058	0.24059
OAZ1	ENSG00000104904	4946	0.1	0.64409	0.808957
POLR2A	ENSG00000181222	5430	-0.39	0.00220839	0.0425115
PSMC4	ENSG00000013275	5704	-0.04	0.602544	0.794451
PUM1	ENSG00000134644	9698	0.17	0.00919164	0.102721
SDHA	ENSG00000073578	6389	0.19	0.230985	0.517031
SF3A1	ENSG00000099995	10291	-0.27	0.0901165	0.346948
STK11IP	ENSG00000144589	114790	0.81	0.0103786	0.102721
TBC1D10B	ENSG00000169221	26000	-0.59	0.0733142	0.308481
TBP	ENSG00000112592	6908	0.17	0.31133	0.581854
TFRC	ENSG00000072274	7037	0.15	0.511488	0.738566
TLK2	ENSG00000146872	11011	-0.21	0.167693	0.451481
TMUB2	ENSG00000168591	79089	-0.06	0.550187	0.768863
UBB	ENSG00000170315	7314	-0.15	0.138846	0.417936

## Sheet: log2R PSEL v cFL_LS (top genes)
Table S3: Log2 fold change of 20 top differentially expressed genes (IO360) PSEL cohort vs. LSFL cohort
Probe_Name_HCGI	Probe_Name_Ensembl	Probe_Name_Entrezid	log2R	pvalue	padjust
SFRP4	ENSG00000106483	6424	4.68	0.00016263	0.0113841
COMP	ENSG00000105664	1311	4.01	0.0066458	0.0852878
MMP7	ENSG00000137673	4316	3.79	0.00294067	0.0503181
VCAN	ENSG00000038427	1462	3.75	2.85e-05	0.0071148
COL11A1	ENSG00000060718	1301	3.62	0.00532988	0.0739401
CD163	ENSG00000177575	9332	3.29	0.00631437	0.0838287
MAPK10	ENSG00000109339	5602	2.93	0.00441409	0.0666441
COL6A3	ENSG00000163359	1293	2.8	0.00076232	0.0255211
FAP	ENSG00000078098	2191	2.57	0.00025882	0.0132861
TPSAB1/B2	NA	NULL	2.4	0.00723881	0.0912007
MX1	ENSG00000157601	4599	-0.99	0.00035199	0.0150574
VHL	ENSG00000134086	7428	-1.08	0.00830958	0.0975442
TLR9	ENSG00000239732	54106	-1.09	0.00836093	0.0975442
FANCA	ENSG00000187741	2175	-1.23	0.00029763	0.0143234
UBE2T	ENSG00000077152	29089	-1.26	0.00374921	0.0589162
SPIB	ENSG00000269404	6689	-1.35	0.00187325	0.0380996
PNOC	ENSG00000168081	5368	-1.41	0.00075925	0.0255211
CD3E	ENSG00000198851	916	-1.85	0.00188	0.0380996
IL1A	ENSG00000115008	3552	-1.9	0.00512455	0.0730723
CCL21	ENSG00000137077	6366	-3.32	0.00039415	0.0159734
